# Supplementary material for: Impact of sperm fractionation on chromosome positioning, chromatin integrity, DNA methylation, and hydroxymethylation level
Source: Cell Mol Biol Lett. 2025 Dec 23;30:146. doi: 10.1186/s11658-025-00830-7 (PMC12743405; doi:10.1186/s11658-025-00830-7)
Supplement: Supplementary file 3 — Additional file 3 [file 11658_2025_830_MOESM3_ESM.xlsx]

## Sheet: AB i AO
		Non-fractionated sperm	Swim up fraction (SU)	Density gradient centrifugation fraction (DGC)
K1	Protaminated (pink)	90.6	93.98	96.74
	Semiprotaminated (purple)	4.03	2.26	1.34
	Deprotaminated (navy blue)	5.37	3.76	1.92
	Sum of semi- and deprotaminated	9.4	6.02	3.26
	Spermatozoa with fragmented ssDNA [AO]	4.71	21.32	16.15
	Spermatozoa with fragmented ssDNA and dsDNA [TUNEL]	7.2	2.6	2
K2	Protaminated (pink)	65.42	95.17	96.16
	Semiprotaminated (purple)	9.78	2.69	2.3
	Deprotaminated (navy blue)	24.8	2.14	1.54
	Sum of semi- and deprotaminated	34.58	4.83	3.84
	Spermatozoa with fragmented ssDNA [AO]	9.47	15.59	15.56
	Spermatozoa with fragmented ssDNA and dsDNA [TUNEL]	5	4.5	1.3
K3	Protaminated (pink)	73.08	93.19	97.12
	Semiprotaminated (purple)	15.45	3.74	1.95
	Deprotaminated (navy blue)	11.47	3.07	0.93
	Sum of semi- and deprotaminated	26.92	6.81	2.88
	Spermatozoa with fragmented ssDNA [AO]	27.78	2.41	3.54
	Spermatozoa with fragmented ssDNA and dsDNA [TUNEL]	9	4.6	3.5
K4	Protaminated (pink)	70.75	89.54	87.97
	Semiprotaminated (purple)	17.88	5.88	9.23
	Deprotaminated (navy blue)	11.37	4.58	2.79
	Sum of semi- and deprotaminated	29.25	10.46	12.02
	Spermatozoa with fragmented ssDNA [AO]	16.12	19.8	15.51
	Spermatozoa with fragmented ssDNA and dsDNA [TUNEL]	3.5	12.4	6.2
K5	Protaminated (pink)	77.5	96.94	97.22
	Semiprotaminated (purple)	21.7	1.53	2.11
	Deprotaminated (navy blue)	0.8	1.53	0.67
	Sum of semi- and deprotaminated	22.5	3.06	2.78
	Spermatozoa with fragmented ssDNA [AO]	10.81	6.73	4.91
	Spermatozoa with fragmented ssDNA and dsDNA [TUNEL]	3	3.4	0.8
Mean	Protaminated (pink)	75.47	93.764	95.042
	Semiprotaminated (purple)	13.768	3.22	3.386
	Deprotaminated (navy blue)	10.762	3.016	1.57
	Sum of semi- and deprotaminated	24.53	6.236	4.956
	Spermatozoa with fragmented ssDNA [AO]	13.778	13.17	11.134
	Spermatozoa with fragmented ssDNA and dsDNA [TUNEL]	5.54	5.5	2.76
SD	Protaminated (pink)	9.51355	2.75146	3.97518
	Semiprotaminated (purple)	6.95318	1.68853	3.28664
	Deprotaminated (navy blue)	9.03122	1.22251	0.841338
	Sum of semi- and deprotaminated	9.51355	2.75146	3.97073
	Spermatozoa with fragmented ssDNA [AO]	8.81954	8.26872	6.3306
	Spermatozoa with fragmented ssDNA and dsDNA [TUNEL]	2.5314	3.94462	2.17555
