# Supplementary material for: Impact of sperm fractionation on chromosome positioning, chromatin integrity, DNA methylation, and hydroxymethylation level
Source: Cell Mol Biol Lett. 2025 Dec 23;30:146. doi: 10.1186/s11658-025-00830-7 (PMC12743405; doi:10.1186/s11658-025-00830-7)
Supplement: Supplementary file 8 — Additional file 8 [file 11658_2025_830_MOESM8_ESM.xlsx]

## Sheet: Arkusz1
Average distance between chromosomes [µm]
Chromosomes			Raw spermatozoa						Raw spermatozoa 5mC+/5hmC+						Raw spermatozoa 5mC-/5hmC-						SU fraction						SU fraction 5mC+/5hmC+						SU fraction 5mC-/5hmC-						DGC fraction						DGC fraction 5mC+/5hmC+
			K1	K2	K3	K4	K5	Mean	K1	K2	K3	K4	K5	Mean	K1	K2	K3	K4	K5	Mean	K1	K2	K3	K4	K5	Mean	K1	K2	K3	K4	K5	Mean	K1	K2	K3	K4	K5	Mean	K1	K2	K3	K4	K5	Mean	K1	K2	K3	K4	K5
4c-8c		Mean	1.803	1.942	1.754	1.904	2.035	1.888	1.831	1.874	1.701	2.155	2.164	1.945	1.8	1.845	1.799	1.914	1.879	1.847	2.115	2.095	1.727	2.228	2.2	2.073	1.955	2.101	1.786	2.173	2.127	2.028	2.057	2.203	1.653	1.989	2.107	2.002	2.689	2.213	1.805	2.136	2.078	2.184	2.338	2.235	1.881	2.188	2.113
		SE	0.08113	0.08883	0.07389	0.09065	0.08787	0.03797	0.07761	0.08752	0.0826	0.09976	0.0926	0.0401	0.08629	0.08235	0.0759	0.08446	0.06901	0.03564	0.07683	0.08613	0.07702	0.1035	0.08942	0.03953	0.08229	0.08598	0.07845	0.1056	0.08623	0.03974	0.07863	0.08559	0.07315	0.09461	0.08392	0.038	0.09148	0.07878	0.08175	0.09768	0.08855	0.04091	0.09153	0.07685	0.07936	0.09462	0.09114
		p [K vs. Mean]	ns	ns	ns	ns	ns		ns	ns	ns	ns	ns		ns	ns	ns	ns	ns		ns	ns	0.0026	ns	ns		ns	ns	ns	ns	ns		ns	ns	0.0016	ns	ns		<0,0001	ns	0.0009	ns	ns		ns	ns	0.0292	ns	ns
7c-9c		Mean	1.503	1.678	1.619	1.538	1.534	1.571	1.623	1.828	1.534	1.575	1.742	1.655	1.557	1.565	1.755	1.692	1.599	1.636	2.186	1.672	1.315	1.715	1.645	1.707	2.131	1.748	1.348	1.775	1.661	1.733	2.003	1.468	1.375	1.74	1.683	1.654	2.141	2.152	1.93	1.907	1.814	1.989	2.2	2.2	1.774	1.845	1.881
		SE	0.0722	0.08447	0.07413	0.07441	0.07641	0.034	0.08033	0.09451	0.08057	0.08473	0.07784	0.03737	0.07255	0.08273	0.08663	0.07635	0.07842	0.03556	0.08878	0.06917	0.06489	0.09044	0.07523	0.03674	0.08479	0.06823	0.05934	0.09181	0.07856	0.03599	0.08435	0.06239	0.06727	0.08432	0.07955	0.0351	0.08629	0.07812	0.08932	0.1004	0.08788	0.03991	0.08425	0.07725	0.08797	0.09997	0.08865
		p [K vs. Mean]	ns	ns	ns	ns	ns		ns	ns	ns	ns	ns		ns	ns	ns	ns	ns		<0,0001	ns	<0,0001	ns	ns		<0,0001	ns	<0,0001	ns	ns		0.0007	ns	0.0115	ns	ns		ns	ns	ns	ns	ns		ns	ns	ns	ns	ns
18-X		Mean	1.847	1.643	1.768	1.854	2.145	1.859	1.716	1.668	1.794	2.005	2.059	1.854	1.91	1.54	1.658	1.809	2.196	1.83	2.243	2.078	1.662	1.933	1.714	1.926	2.064	2.169	1.734	1.996	1.634	1.919	2.193	2.016	1.67	1.952	1.651	1.896	1.879	2.094	1.718	1.895	1.677	1.853	1.964	1.95	1.93	1.884	1.784
		SE	0.08658	0.0814	0.07822	0.08807	0.1034	0.04028	0.07296	0.09622	0.07795	0.09217	0.09432	0.03955	0.0899	0.07313	0.07774	0.09091	0.09481	0.03968	0.09103	0.08526	0.07055	0.06852	0.07033	0.03576	0.08548	0.07788	0.06864	0.06747	0.07198	0.03426	0.09669	0.08027	0.07207	0.06911	0.0751	0.03633	0.07251	0.08088	0.07235	0.08259	0.07066	0.03439	0.07591	0.08027	0.07943	0.08526	0.07879
		p [K vs. Mean]	ns	ns	ns	ns	ns		ns	ns	ns	ns	ns		ns	0.0278	ns	ns	0.0014		0.01	ns	0.0208	ns	ns		ns	0.0214	ns	ns	0.0074		0.0209	ns	ns	ns	ns		ns	0.0209	ns	ns	ns		ns	ns	ns	ns	ns
18-Y		Mean	1.578	1.597	1.778	1.706	1.635	1.662	1.46	1.693	1.825	1.774	1.946	1.75	1.761	1.465	1.636	1.63	2.16	1.743	2.07	1.967	1.705	2.044	1.505	1.858	1.896	1.92	1.707	2.03	1.662	1.843	2.139	2.007	1.763	1.97	1.581	1.892	1.666	1.836	1.727	1.79	1.676	1.739	1.685	1.926	1.874	1.721	1.792
		SE	0.0918	0.07021	0.06943	0.08733	0.0746	0.03512	0.07824	0.08689	0.07738	0.0841	0.09297	0.03836	0.09727	0.07081	0.07118	0.08986	0.09032	0.03903	0.09909	0.07067	0.07316	0.06931	0.07457	0.03596	0.0864	0.06971	0.07118	0.07081	0.07426	0.03378	0.1074	0.06934	0.07483	0.07729	0.07258	0.0372	0.07901	0.07477	0.08099	0.0905	0.07237	0.03566	0.07736	0.07693	0.0756	0.08708	0.07712
		p [K vs. Mean]	ns	ns	ns	ns	ns		0.0145	ns	ns	ns	ns		ns	0.0451	ns	ns	0.0001		ns	ns	ns	ns	0.0005		ns	ns	ns	ns	ns		ns	ns	ns	ns	0.0055		ns	ns	ns	ns	ns		ns	ns	ns	ns	ns
[truncated: 7 more columns]
